# Supplementary material for: Minimal Determinants for Lifelong Antiviral Antibody Responses in Mice from a Single Exposure to Virus-like Immunogens at Low Doses
Source: Vaccines (Basel). 2024 Apr 11;12(4):405. doi: 10.3390/vaccines12040405 (PMC11054763; doi:10.3390/vaccines12040405)
Supplement: Supplementary file 1 [file vaccines-12-00405-s001.zip]

Archive with 1 entries (1 files):
- vaccines-2914626-supplementary.pdf
